# Supplementary material for: Phaseolorin J Alleviates Cellular Inflammation and Oxidative Stress by Inhibiting NLRP3 Inflammasome Expression via the Nrf2/HO-1 Pathway
Source: Mar Drugs. 2026 Mar 31;24(4):130. doi: 10.3390/md24040130 (PMC13118055; doi:10.3390/md24040130)
Supplement: Supplementary file 1 [file marinedrugs-24-00130-s001.zip]

Archive with 1 entries (1 files):
- marinedrugs-4194960-supplementary.pdf
